# Supplementary material for: Cyberpsychopathy: A Multidimensional Framework for Understanding Psychopathic Traits in Digital Environments
Source: Eur J Investig Health Psychol Educ. 2025 Jun 10;15(6):107. doi: 10.3390/ejihpe15060107 (PMC12192149; doi:10.3390/ejihpe15060107)
Supplement: Supplementary file 1 [file ejihpe-15-00107-s001.zip]

Archive with 1 entries (1 files):
- ejihpe-3650065-supplementary.pdf
